# Supplementary material for: Quercetin Protects Blood–Brain Barrier Integrity via the PI3K/Akt/Erk Signaling Pathway in a Mouse Model of Meningitis Induced by Glaesserella parasuis
Source: Biomolecules. 2024 Jun 14;14(6):696. doi: 10.3390/biom14060696 (PMC11201931; doi:10.3390/biom14060696)
Supplement: Supplementary file 1 [file biomolecules-14-00696-s001.zip]

Archive with 1 entries (1 files):
- biomolecules-3025892-supplementary.pdf
